# Supplementary material for: Single-Cell RNA-Sequencing From Mouse Incisor Reveals Dental Epithelial Cell-Type Specific Genes
Source: Front Cell Dev Biol. 2020 Sep 1;8:841. doi: 10.3389/fcell.2020.00841 (PMC7490294; doi:10.3389/fcell.2020.00841)
Supplement: Supplementary file 2 [file Table_1.XLSX]

## Sheet: Sheet1
Supplemental Table 1. GO list of each cluster
Cluster	GO: biological process	p-value		Cluster	GO: biological process	p-value		Cluster	GO: biological process	p-value		Cluster	GO: biological process	p-value
IEE/OEE	pyrimidine deoxyribonucleoside triphosphate catabolic process (GO:0009213)	5.51e-05		SI/SR	cellular response to nutrient levels (GO:0031669)	6.28e-08		Ameloblast (I)	developmental process (GO:0032502)	7.77e-09		Ameloblast (II)	odontogenesis of dentin-containing tooth (GO:0042475)	3.22e-08
IEE/OEE	pyrimidine nucleoside triphosphate catabolic process (GO:0009149)	5.51e-05		SI/SR	cellular response to external stimulus (GO:0071496)	7.18e-08		Ameloblast (I)	anatomical structure development (GO:0048856)	8.48e-09		Ameloblast (II)	anatomical structure development (GO:0048856)	5.55e-08
IEE/OEE	pyrimidine deoxyribonucleoside triphosphate metabolic process (GO:0009211)	1.5e-06		SI/SR	cellular response to extracellular stimulus (GO:0031668)	1.65e-07		Ameloblast (I)	multicellular organism development (GO:0007275)	3.92e-08		Ameloblast (II)	anatomical structure morphogenesis (GO:0009653)	1.72e-07
IEE/OEE	dUMP metabolic process (GO:0046078)	0.000153		SI/SR	response to nutrient levels (GO:0031667)	1.83e-07		Ameloblast (I)	system development (GO:0048731)	5.74e-08		Ameloblast (II)	developmental process (GO:0032502)	2.42e-07
IEE/OEE	meiotic chromosome condensation (GO:0010032)	0.000153		SI/SR	response to extracellular stimulus (GO:0009991)	3.26e-07		Ameloblast (I)	epithelium development (GO:0060429)	7.91e-08		Ameloblast (II)	amelogenesis (GO:0097186)	2.64e-07
IEE/OEE	positive regulation of exit from mitosis (GO:0031536)	0.000153		SI/SR	response to starvation (GO:0042594)	3.34e-07		Ameloblast (I)	odontogenesis (GO:0042476)	3.76e-07		Ameloblast (II)	odontogenesis (GO:0042476)	2.88e-07
IEE/OEE	pyrimidine deoxyribonucleoside monophosphate biosynthetic process (GO:0009177)	0.000153		SI/SR	potassium ion homeostasis (GO:0055075)	9.28e-07		Ameloblast (I)	regulation of odontogenesis (GO:0042481)	5.74e-07		Ameloblast (II)	cell adhesion (GO:0007155)	4.28e-07
IEE/OEE	pyrimidine deoxyribonucleoside monophosphate metabolic process (GO:0009176)	0.000197		SI/SR	inorganic ion import across plasma membrane (GO:0099587)	1.05e-06		Ameloblast (I)	tissue development (GO:0009888)	7.06e-07		Ameloblast (II)	biological adhesion (GO:0022610)	4.58e-07
IEE/OEE	prophase (GO:0051324)	1.06e-07		SI/SR	inorganic cation import across plasma membrane (GO:0098659)	1.05e-06		Ameloblast (I)	extracellular matrix organization (GO:0030198)	8.86e-07		Ameloblast (II)	animal organ morphogenesis (GO:0009887)	6.53e-07
IEE/OEE	mitotic prophase (GO:0000088)	1.06e-07		SI/SR	regulation of cardiac muscle contraction (GO:0055117)	1.27e-06		Ameloblast (I)	odontogenesis of dentin-containing tooth (GO:0042475)	1.44e-06		Ameloblast (II)	regulation of biomineralization (GO:0110149)	2.08e-06
IEE/OEE	DNA ligation (GO:0006266)	6.91e-06		SI/SR	cellular response to starvation (GO:0009267)	1.43e-06		Ameloblast (I)	extracellular structure organization (GO:0043062)	2.21e-06		Ameloblast (II)	regulation of biomineral tissue development (GO:0070167)	2.08e-06
IEE/OEE	DNA topological change (GO:0006265)	0.0003		SI/SR	sodium ion homeostasis (GO:0055078)	1.49e-06		Ameloblast (I)	multicellular organismal process (GO:0032501)	5.9e-06		Ameloblast (II)	regulation of tooth mineralization (GO:0070170)	2.58e-06
IEE/OEE	kinetochore organization (GO:0051383)	2e-07		SI/SR	sodium ion transport (GO:0006814)	1.6e-06		Ameloblast (I)	regulation of sodium ion transmembrane transporter activity (GO:2000649)	7.91e-06		Ameloblast (II)	hemidesmosome assembly (GO:0031581)	4.09e-06
IEE/OEE	DNA ligation involved in DNA repair (GO:0051103)	0.0003		SI/SR	regulation of multicellular organismal process (GO:0051239)	1.65e-06		Ameloblast (I)	regulation of sodium ion transmembrane transport (GO:1902305)	1.51e-05		Ameloblast (II)	multicellular organism development (GO:0007275)	5.1e-06
IEE/OEE	pyrimidine deoxyribonucleotide biosynthetic process (GO:0009221)	0.0003		SI/SR	developmental process (GO:0032502)	1.93e-06		Ameloblast (I)	cell differentiation (GO:0030154)	1.65e-05		Ameloblast (II)	multicellular organismal process (GO:0032501)	7.83e-06
IEE/OEE	deoxyribonucleoside triphosphate catabolic process (GO:0009204)	0.0003		SI/SR	regulation of striated muscle contraction (GO:0006942)	2.89e-06		Ameloblast (I)	negative regulation of cell population proliferation (GO:0008285)	1.9e-05		Ameloblast (II)	system development (GO:0048731)	8.13e-06
IEE/OEE	deoxyribonucleoside monophosphate biosynthetic process (GO:0009157)	0.000424		SI/SR	import across plasma membrane (GO:0098739)	3.35e-06		Ameloblast (I)	skin development (GO:0043588)	2.25e-05		Ameloblast (II)	neutrophil aggregation (GO:0070488)	2.68e-05
IEE/OEE	positive regulation of ubiquitin protein ligase activity (GO:1904668)	0.000494		SI/SR	potassium ion import across plasma membrane (GO:1990573)	3.95e-06		Ameloblast (I)	cellular developmental process (GO:0048869)	2.46e-05		Ameloblast (II)	regulation of odontogenesis (GO:0042481)	3.21e-05
IEE/OEE	2'-deoxyribonucleotide biosynthetic process (GO:0009265)	0.000494		SI/SR	cell communication involved in cardiac conduction (GO:0086065)	3.95e-06		Ameloblast (I)	regulation of metal ion transport (GO:0010959)	2.73e-05		Ameloblast (II)	animal organ development (GO:0048513)	5.05e-05
IEE/OEE	deoxyribonucleoside triphosphate metabolic process (GO:0009200)	1.63e-05		SI/SR	inorganic ion homeostasis (GO:0098771)	4.06e-06		Ameloblast (I)	epidermis development (GO:0008544)	3.79e-05		Ameloblast (II)	biomineralization (GO:0110148)	5.69e-05
IEE/OEE	deoxyribose phosphate biosynthetic process (GO:0046385)	0.000494		SI/SR	cellular homeostasis (GO:0019725)	4.74e-06		Ameloblast (I)	apoptotic signaling pathway (GO:0097190)	4.18e-05		Ameloblast (II)	biomineral tissue development (GO:0031214)	5.69e-05
IEE/OEE	kinetochore assembly (GO:0051382)	0.000569		SI/SR	chemical homeostasis (GO:0048878)	5.4e-06		Ameloblast (I)	anatomical structure morphogenesis (GO:0009653)	4.36e-05		Ameloblast (II)	cellular ion homeostasis (GO:0006873)	6.03e-05
IEE/OEE	pyrimidine deoxyribonucleotide catabolic process (GO:0009223)	0.000569		SI/SR	cellular chemical homeostasis (GO:0055082)	5.83e-06		Ameloblast (I)	cellular component organization (GO:0016043)	4.48e-05		Ameloblast (II)	sequestering of zinc ion (GO:0032119)	6.67e-05
IEE/OEE	nucleoside triphosphate catabolic process (GO:0009143)	0.000569		SI/SR	sodium ion export across plasma membrane (GO:0036376)	6.11e-06		Ameloblast (I)	regulation of sodium ion transport (GO:0002028)	4.85e-05
IEE/OEE	pyrimidine deoxyribonucleotide metabolic process (GO:0009219)	2.16e-05		SI/SR	cellular potassium ion homeostasis (GO:0030007)	6.11e-06		Ameloblast (I)	positive regulation of transport (GO:0051050)	6.09e-05
IEE/OEE	pyrimidine nucleoside triphosphate metabolic process (GO:0009147)	3.16e-05		SI/SR	cell differentiation (GO:0030154)	6.3e-06		Ameloblast (I)	hair cycle (GO:0042633)	6.24e-05
IEE/OEE	negative regulation of mitotic sister chromatid separation (GO:2000816)	1.4e-06		SI/SR	establishment or maintenance of transmembrane electrochemical gradient (GO:0010248)	7.41e-06		Ameloblast (I)	molting cycle (GO:0042303)	6.24e-05
IEE/OEE	negative regulation of chromosome separation (GO:1905819)	1.57e-06		SI/SR	positive regulation of transporter activity (GO:0032411)	7.8e-06		Ameloblast (I)	nephron epithelium development (GO:0072009)	7.32e-05
IEE/OEE	negative regulation of mitotic sister chromatid segregation (GO:0033048)	1.96e-06		SI/SR	ion homeostasis (GO:0050801)	9.1e-06		Ameloblast (I)	urogenital system development (GO:0001655)	7.89e-05
IEE/OEE	mitotic spindle assembly checkpoint (GO:0007094)	4.41e-05		SI/SR	cellular developmental process (GO:0048869)	9.6e-06		Ameloblast (I)	programmed cell death (GO:0012501)	8.44e-05
IEE/OEE	mitotic spindle checkpoint (GO:0071174)	4.41e-05		SI/SR	cellular process (GO:0009987)	1.08e-05
IEE/OEE	spindle assembly checkpoint (GO:0071173)	4.41e-05		SI/SR	cellular sodium ion homeostasis (GO:0006883)	1.24e-05
IEE/OEE	spindle checkpoint (GO:0031577)	4.41e-05		SI/SR	cellular ion homeostasis (GO:0006873)	1.35e-05
IEE/OEE	negative regulation of sister chromatid segregation (GO:0033046)	2.42e-06		SI/SR	regulation of muscle system process (GO:0090257)	1.74e-05
IEE/OEE	negative regulation of chromosome segregation (GO:0051985)	2.67e-06		SI/SR	monovalent inorganic cation homeostasis (GO:0055067)	1.89e-05
IEE/OEE	negative regulation of mitotic metaphase/anaphase transition (GO:0045841)	5.41e-05		SI/SR	cellular response to arsenic-containing substance (GO:0071243)	1.91e-05
IEE/OEE	negative regulation of metaphase/anaphase transition of cell cycle (GO:1902100)	5.96e-05		SI/SR	regulation of heart contraction (GO:0008016)	2e-05
IEE/OEE	2'-deoxyribonucleotide metabolic process (GO:0009394)	7.17e-05		SI/SR	import into cell (GO:0098657)	2.07e-05
IEE/OEE	positive regulation of cyclin-dependent protein serine/threonine kinase activity (GO:0045737)	7.83e-05		SI/SR	membrane repolarization (GO:0086009)	2.47e-05
IEE/OEE	chromosome condensation (GO:0030261)	4.66e-06		SI/SR	multicellular organism development (GO:0007275)	2.49e-05
IEE/OEE	deoxyribose phosphate metabolic process (GO:0019692)	8.52e-05		SI/SR	cation homeostasis (GO:0055080)	2.63e-05
IEE/OEE	negative regulation of mitotic nuclear division (GO:0045839)	5.08e-06		SI/SR	anatomical structure development (GO:0048856)	3.64e-05
IEE/OEE	deoxyribonucleotide metabolic process (GO:0009262)	0.0001		SI/SR	regulation of muscle contraction (GO:0006937)	3.85e-05
IEE/OEE	positive regulation of cyclin-dependent protein kinase activity (GO:1904031)	0.000109		SI/SR	multicellular organismal process (GO:0032501)	3.85e-05
IEE/OEE	centromere complex assembly (GO:0034508)	0.000126		SI/SR	cell communication (GO:0007154)	3.9e-05
IEE/OEE	negative regulation of nuclear division (GO:0051784)	1.01e-05		SI/SR	cell adhesion (GO:0007155)	4.08e-05
IEE/OEE	regulation of mitotic sister chromatid separation (GO:0010965)	1.71e-05		SI/SR	system development (GO:0048731)	4.28e-05
IEE/OEE	M phase (GO:0000279)	3.91e-13		SI/SR	biological adhesion (GO:0022610)	4.31e-05
IEE/OEE	mitotic M phase (GO:0000087)	3.91e-13		SI/SR	regulation of transporter activity (GO:0032409)	4.81e-05
IEE/OEE	DNA packaging (GO:0006323)	5.94e-13		SI/SR	regulation of blood circulation (GO:1903522)	5.2e-05
IEE/OEE	histone exchange (GO:0043486)	0.000257		SI/SR	regulation of system process (GO:0044057)	5.49e-05
IEE/OEE	regulation of chromosome separation (GO:1905818)	2.3e-05		SI/SR	sodium ion transmembrane transport (GO:0035725)	5.99e-05
IEE/OEE	nucleosome assembly (GO:0006334)	1.59e-08		SI/SR	cardiac conduction (GO:0061337)	6.51e-05
IEE/OEE	regulation of mitotic sister chromatid segregation (GO:0033047)	3.19e-05		SI/SR	regulation of cellular component movement (GO:0051270)	7.12e-05
IEE/OEE	regulation of mitotic metaphase/anaphase transition (GO:0030071)	0.000355		SI/SR	response to arsenic-containing substance (GO:0046685)	7.54e-05
IEE/OEE	positive regulation of mitotic nuclear division (GO:0045840)	0.000355		SI/SR	positive regulation of sodium ion export across plasma membrane (GO:1903278)	7.6e-05
IEE/OEE	mitotic spindle organization (GO:0007052)	3.53e-05		SI/SR	regulation of sodium ion export across plasma membrane (GO:1903276)	7.6e-05
IEE/OEE	chromatin assembly (GO:0031497)	3.9e-08		SI/SR	metal ion homeostasis (GO:0055065)	7.82e-05
IEE/OEE	regulation of metaphase/anaphase transition of cell cycle (GO:1902099)	0.000392		SI/SR	signaling (GO:0023052)	8.25e-05
IEE/OEE	biological phase (GO:0044848)	2.52e-15		SI/SR	cellular cation homeostasis (GO:0030003)	8.36e-05
IEE/OEE	mitotic cell cycle phase (GO:0098763)	2.52e-15		SI/SR	metal ion transport (GO:0030001)	9.22e-05
IEE/OEE	cell cycle phase (GO:0022403)	2.52e-15		SI/SR	biological regulation (GO:0065007)	9.88e-05
IEE/OEE	positive regulation of mitotic cell cycle phase transition (GO:1901992)	4.3e-05		SI/SR	monosaccharide metabolic process (GO:0005996)	0.000107
IEE/OEE	nucleosome organization (GO:0034728)	4.88e-09		SI/SR	regulation of cardiac muscle cell contraction (GO:0086004)	0.000112
IEE/OEE	mitotic nuclear division (GO:0140014)	5.72e-08		SI/SR	positive regulation of ion transmembrane transporter activity (GO:0032414)	0.000119
IEE/OEE	anaphase-promoting complex-dependent catabolic process (GO:0031145)	5.19e-05		SI/SR	export across plasma membrane (GO:0140115)	0.00012
IEE/OEE	microtubule cytoskeleton organization involved in mitosis (GO:1902850)	5.72e-06		SI/SR	cellular monovalent inorganic cation homeostasis (GO:0030004)	0.000123
IEE/OEE	pyrimidine nucleotide metabolic process (GO:0006220)	0.000497		SI/SR	bundle of His cell-Purkinje myocyte adhesion involved in cell communication (GO:0086073)	0.000141
IEE/OEE	regulation of sister chromatid segregation (GO:0033045)	5.67e-05		SI/SR	cornification (GO:0070268)	0.000141
IEE/OEE	mitotic sister chromatid segregation (GO:0000070)	6.25e-06		SI/SR	cell-cell adhesion (GO:0098609)	0.000141
IEE/OEE	regulation of stem cell proliferation (GO:0072091)	0.000567		SI/SR	regulation of actin filament-based movement (GO:1903115)	0.000148
IEE/OEE	chromatin assembly or disassembly (GO:0006333)	1.02e-07		SI/SR	cellular response to amino acid starvation (GO:0034198)	0.000158
IEE/OEE	cell cycle checkpoint (GO:0000075)	1.28e-09		SI/SR	gluconeogenesis (GO:0006094)	0.000179
IEE/OEE	anaphase (GO:0051322)	1.11e-07		SI/SR	positive regulation of potassium ion import across plasma membrane (GO:1903288)	0.000182
IEE/OEE	mitotic anaphase (GO:0000090)	1.11e-07		SI/SR	cardiac muscle cell-cardiac muscle cell adhesion (GO:0086042)	0.000182
IEE/OEE	meiotic chromosome segregation (GO:0045132)	7.34e-05		SI/SR	response to amino acid starvation (GO:1990928)	0.000191
IEE/OEE	mitotic cell cycle checkpoint (GO:0007093)	1.26e-07		SI/SR	ion transport (GO:0006811)	0.000209
IEE/OEE	sister chromatid segregation (GO:0000819)	1.15e-06		SI/SR	response to organic substance (GO:0010033)	0.000211
IEE/OEE	negative regulation of chromosome organization (GO:2001251)	1.19e-06		SI/SR	hexose biosynthetic process (GO:0019319)	0.000215
IEE/OEE	nucleoside triphosphate metabolic process (GO:0009141)	8.3e-05		SI/SR	regulation of potassium ion import (GO:1903286)	0.000227
IEE/OEE	positive regulation of cell cycle phase transition (GO:1901989)	8.99e-05		SI/SR	homeostatic process (GO:0042592)	0.000244
IEE/OEE	mitotic prometaphase (GO:0000236)	1.95e-07		SI/SR	cellular metal ion homeostasis (GO:0006875)	0.000257
IEE/OEE	DNA conformation change (GO:0071103)	5.34e-12
IEE/OEE	cell division (GO:0051301)	9.82e-20
IEE/OEE	protein-DNA complex assembly (GO:0065004)	2.99e-08
IEE/OEE	mitotic DNA integrity checkpoint (GO:0044774)	0.000135
IEE/OEE	regulation of chromosome segregation (GO:0051983)	0.00014
IEE/OEE	nuclear chromosome segregation (GO:0098813)	5.13e-08
IEE/OEE	protein-DNA complex subunit organization (GO:0071824)	6.92e-09
IEE/OEE	DNA biosynthetic process (GO:0071897)	0.000155
IEE/OEE	nuclear division (GO:0000280)	1.29e-09
IEE/OEE	spindle organization (GO:0007051)	2.47e-05
IEE/OEE	regulation of mitotic nuclear division (GO:0007088)	3.8e-06
IEE/OEE	DNA integrity checkpoint (GO:0031570)	2.91e-05
IEE/OEE	chromosome segregation (GO:0007059)	1.73e-08
IEE/OEE	DNA replication (GO:0006260)	7.95e-07
IEE/OEE	positive regulation of mitotic cell cycle (GO:0045931)	3.4e-05
IEE/OEE	meiotic nuclear division (GO:0140013)	3.5e-05
IEE/OEE	organelle fission (GO:0048285)	3.05e-09
IEE/OEE	cell cycle phase transition (GO:0044770)	2.35e-08
IEE/OEE	mitotic cell cycle process (GO:1903047)	7.9e-17
IEE/OEE	regulation of nuclear division (GO:0051783)	8.11e-06
IEE/OEE	meiotic cell cycle process (GO:1903046)	5.26e-05
IEE/OEE	chromatin remodeling (GO:0006338)	5.26e-05
IEE/OEE	DNA damage checkpoint (GO:0000077)	0.000323
IEE/OEE	mitotic cell cycle phase transition (GO:0044772)	2.94e-07
IEE/OEE	mitotic cell cycle (GO:0000278)	4.71e-17
IEE/OEE	meiotic cell cycle (GO:0051321)	1.66e-05
IEE/OEE	negative regulation of mitotic cell cycle (GO:0045930)	7.69e-07
IEE/OEE	negative regulation of mitotic cell cycle phase transition (GO:1901991)	0.000187
IEE/OEE	DNA recombination (GO:0006310)	0.000195
IEE/OEE	cell cycle process (GO:0022402)	2.41e-15
IEE/OEE	negative regulation of cell cycle phase transition (GO:1901988)	0.000258
IEE/OEE	regulation of mitotic cell cycle (GO:0007346)	2.25e-09
IEE/OEE	chromosome organization (GO:0051276)	1.04e-14
IEE/OEE	cell cycle (GO:0007049)	3.14e-17
IEE/OEE	DNA metabolic process (GO:0006259)	1.57e-09
IEE/OEE	negative regulation of organelle organization (GO:0010639)	3.52e-05
IEE/OEE	positive regulation of cell cycle (GO:0045787)	3.69e-05
IEE/OEE	negative regulation of cell cycle process (GO:0010948)	0.000142
IEE/OEE	microtubule cytoskeleton organization (GO:0000226)	1.4e-05
IEE/OEE	negative regulation of cell cycle (GO:0045786)	1.02e-06
IEE/OEE	chromatin organization (GO:0006325)	7.08e-08
IEE/OEE	regulation of chromosome organization (GO:0033044)	0.000193
IEE/OEE	regulation of mitotic cell cycle phase transition (GO:1901990)	5.89e-05
IEE/OEE	regulation of cell cycle phase transition (GO:1901987)	9.69e-05
IEE/OEE	regulation of cell cycle process (GO:0010564)	1.12e-05
IEE/OEE	cellular protein-containing complex assembly (GO:0034622)	3.81e-06
IEE/OEE	viral process (GO:0016032)	3.86e-05
IEE/OEE	cell population proliferation (GO:0008283)	0.000341
IEE/OEE	regulation of cell cycle (GO:0051726)	7.21e-08
IEE/OEE	microtubule-based process (GO:0007017)	0.000152
IEE/OEE	organelle localization (GO:0051640)	0.000438
IEE/OEE	interspecies interaction between organisms (GO:0044419)	2.25e-05
IEE/OEE	cellular response to DNA damage stimulus (GO:0006974)	8.63e-05
IEE/OEE	symbiotic process (GO:0044403)	8.98e-05
IEE/OEE	nucleobase-containing compound biosynthetic process (GO:0034654)	4.64e-05
IEE/OEE	positive regulation of cell population proliferation (GO:0008284)	0.000282
IEE/OEE	nucleic acid metabolic process (GO:0090304)	2.67e-09
IEE/OEE	heterocycle biosynthetic process (GO:0018130)	8.12e-05
IEE/OEE	aromatic compound biosynthetic process (GO:0019438)	8.63e-05
IEE/OEE	protein-containing complex subunit organization (GO:0043933)	7.01e-07
IEE/OEE	organic cyclic compound biosynthetic process (GO:1901362)	0.000228
IEE/OEE	protein-containing complex assembly (GO:0065003)	5.82e-05
IEE/OEE	nucleobase-containing compound metabolic process (GO:0006139)	2e-08
IEE/OEE	organelle organization (GO:0006996)	1.79e-10
IEE/OEE	cellular macromolecule biosynthetic process (GO:0034645)	3.38e-05
IEE/OEE	macromolecule biosynthetic process (GO:0009059)	4.69e-05
IEE/OEE	heterocycle metabolic process (GO:0046483)	6.52e-08
IEE/OEE	cellular aromatic compound metabolic process (GO:0006725)	8.38e-08
IEE/OEE	organic cyclic compound metabolic process (GO:1901360)	3.36e-07
IEE/OEE	cellular component biogenesis (GO:0044085)	9.25e-06
IEE/OEE	cellular nitrogen compound metabolic process (GO:0034641)	9.05e-07
IEE/OEE	cellular component assembly (GO:0022607)	0.000171
IEE/OEE	multi-organism process (GO:0051704)	0.000172
IEE/OEE	positive regulation of nitrogen compound metabolic process (GO:0051173)	6.79e-05
IEE/OEE	positive regulation of macromolecule metabolic process (GO:0010604)	3.97e-05
IEE/OEE	regulation of cellular macromolecule biosynthetic process (GO:2000112)	1.11e-05
IEE/OEE	positive regulation of cellular metabolic process (GO:0031325)	0.000123
IEE/OEE	regulation of transcription, DNA-templated (GO:0006355)	8.26e-05
IEE/OEE	regulation of molecular function (GO:0065009)	0.000373
IEE/OEE	regulation of nucleobase-containing compound metabolic process (GO:0019219)	1.91e-05
IEE/OEE	regulation of macromolecule biosynthetic process (GO:0010556)	1.93e-05
IEE/OEE	regulation of nucleic acid-templated transcription (GO:1903506)	0.000104
IEE/OEE	regulation of RNA biosynthetic process (GO:2001141)	0.000106
IEE/OEE	positive regulation of metabolic process (GO:0009893)	0.000198
IEE/OEE	regulation of RNA metabolic process (GO:0051252)	0.000125
IEE/OEE	cellular component organization or biogenesis (GO:0071840)	1.9e-07
IEE/OEE	regulation of cellular biosynthetic process (GO:0031326)	4.6e-05
IEE/OEE	regulation of biosynthetic process (GO:0009889)	5.54e-05
IEE/OEE	cellular component organization (GO:0016043)	1.12e-06
IEE/OEE	regulation of gene expression (GO:0010468)	0.0001
IEE/OEE	regulation of macromolecule metabolic process (GO:0060255)	2.43e-06
IEE/OEE	regulation of nitrogen compound metabolic process (GO:0051171)	9.94e-06
IEE/OEE	negative regulation of biological process (GO:0048519)	5.16e-05
IEE/OEE	cellular macromolecule metabolic process (GO:0044260)	8.81e-05
IEE/OEE	negative regulation of cellular process (GO:0048523)	0.000239
IEE/OEE	regulation of cellular metabolic process (GO:0031323)	1.39e-05
IEE/OEE	regulation of primary metabolic process (GO:0080090)	2.49e-05
IEE/OEE	macromolecule metabolic process (GO:0043170)	3.12e-05
IEE/OEE	regulation of metabolic process (GO:0019222)	2.2e-05
IEE/OEE	cellular process (GO:0009987)	0.000171
